# Supplementary material for: Angiotensin-Converting Enzyme Inhibition and/or Angiotensin Receptor Blockade Modulate Cytokine Profiles and Improve Clinical Outcomes in Experimental COVID-19 Infection
Source: Int J Mol Sci. 2025 Aug 8;26(16):7663. doi: 10.3390/ijms26167663 (PMC12387000; doi:10.3390/ijms26167663)
Supplement: Supplementary file 1 [file ijms-26-07663-s001.zip]

Archive with 5 entries (5 files):
- SupFigure S2.tif
- SupFigureS1.tif
- SupFigureS3.tif
- SupFigureS4.tif
- SupFigureS5.tif
